# Supplementary material for: Utility of multimodal deep learning model to diagnose lymph node metastasis in esophageal cancer using computed tomography and positron emission tomography images
Source: Surg Today. 2025 Oct 18;56(4):462–9. doi: 10.1007/s00595-025-03152-5 (PMC13013182; doi:10.1007/s00595-025-03152-5)
Supplement: Supplementary file 1 — Supplementary file1 (XLSX 11 KB) [file 595_2025_3152_MOESM1_ESM.xlsx]

## Sheet: Sheet1
Online Resource 1 Patient characteristics
Total	167
Sex
Male	131
Female	36
Cancer Location
Cervical esophagus	1
Upper thoracic esophagus	7
Middle thoracic	78
Lower thoracic esophagus	51
Abdominal esophagus	30
Histopathology
Squamous cell carcinoma	119
Adenocarcinoma	36
Others	12
Primary tumor stage
T1a	8
T1b	44
T2	29
T3	80
T4a	6
Preoperative treatment*
Performed	95
None	72
Footnote:
*Preoperative treatment includes neo-adjuvant chemotherapy and neo-adjuvant chemoradiotherapy.
